# Supplementary material for: Cyclin-Dependent Kinase 8 Represents a Positive Regulator of Cytomegalovirus Replication and a Novel Host Target for Antiviral Strategies
Source: Pharmaceutics. 2024 Sep 23;16(9):1238. doi: 10.3390/pharmaceutics16091238 (PMC11435438; doi:10.3390/pharmaceutics16091238)
Supplement: Supplementary file 1 [file pharmaceutics-16-01238-s001.zip]

Archive with 1 entries (1 files):
- pharmaceutics-3190225-supplementary.pdf
